# Supplementary material for: Biodiversity indices and Random Forests reveal the potential for striped skunk (Mephitis mephitis) fecal microbial communities to function as a biomarker for oral rabies vaccination
Source: PLoS One. 2023 Aug 22;18(8):e0285852. doi: 10.1371/journal.pone.0285852 (PMC10443867; doi:10.1371/journal.pone.0285852)
Supplement: S1 Table — Indexes used for each sample in this study of skunk microbiome. (XLSX) [file pone.0285852.s001.xlsx]

## Sheet: S1 table
S1 Table.
[Header]
IEMFileVersion	4
Investigator Name	MWH
Experiment Name	Skunk Rabies Microbiome Test
Date	2020-02-19
Workflow	GenerateFASTQ
Application	FASTQ Only
Assay	Custom
Description
Chemistry	Amplicon
[Reads]
251
251
[Settings]
ReverseComplement	0
Adapter	CTGTCTCTTATACACATCT
[Data]
Sample_ID	Sample_Name	Sample_Plate	Sample_Well	I7_Index_ID	index	I5_Index_ID	index2	Sample_Project	Description
WG190404-001		Skunk Microbiome 16S Analysis		MA701	CGAGAGTT	MA501	ATCGTACG
WG190404-002		Skunk Microbiome 16S Analysis		MA701	CGAGAGTT	MA502	ACTATCTG
WG190404-003		Skunk Microbiome 16S Analysis		MA701	CGAGAGTT	MA503	TAGCGAGT
WG190404-004		Skunk Microbiome 16S Analysis		MA701	CGAGAGTT	MA504	CTGCGTGT
WG190404-005		Skunk Microbiome 16S Analysis		MA701	CGAGAGTT	MA505	TCATCGAG
EB190404A		Skunk Microbiome 16S Analysis		MA701	CGAGAGTT	MA506	CGTGAGTG
WG190404-006		Skunk Microbiome 16S Analysis		MA701	CGAGAGTT	MA507	GGATATCT
WG190404-007		Skunk Microbiome 16S Analysis		MA701	CGAGAGTT	MA508	GACACCGT
WG190404-008		Skunk Microbiome 16S Analysis		MA702	GACATAGT	MA501	ATCGTACG
WG190404-009		Skunk Microbiome 16S Analysis		MA702	GACATAGT	MA502	ACTATCTG
WG190404-010		Skunk Microbiome 16S Analysis		MA702	GACATAGT	MA503	TAGCGAGT
EB190404B		Skunk Microbiome 16S Analysis		MA702	GACATAGT	MA504	CTGCGTGT
WG190410-001		Skunk Microbiome 16S Analysis		MA702	GACATAGT	MA505	TCATCGAG
WG190410-002		Skunk Microbiome 16S Analysis		MA702	GACATAGT	MA506	CGTGAGTG
WG190410-003		Skunk Microbiome 16S Analysis		MA702	GACATAGT	MA507	GGATATCT
WG190410-004		Skunk Microbiome 16S Analysis		MA702	GACATAGT	MA508	GACACCGT
WG190410-005		Skunk Microbiome 16S Analysis		MA703	ACGCTACT	MA501	ATCGTACG
WG190410-006		Skunk Microbiome 16S Analysis		MA703	ACGCTACT	MA502	ACTATCTG
WG190410-007		Skunk Microbiome 16S Analysis		MA703	ACGCTACT	MA503	TAGCGAGT
WG190410-008		Skunk Microbiome 16S Analysis		MA703	ACGCTACT	MA504	CTGCGTGT
EB190410A		Skunk Microbiome 16S Analysis		MA703	ACGCTACT	MA505	TCATCGAG
WG190410-009		Skunk Microbiome 16S Analysis		MA703	ACGCTACT	MA506	CGTGAGTG
WG190410-010		Skunk Microbiome 16S Analysis		MA703	ACGCTACT	MA507	GGATATCT
WG190410-011		Skunk Microbiome 16S Analysis		MA703	ACGCTACT	MA508	GACACCGT
WG190410-012		Skunk Microbiome 16S Analysis		MA704	ACTCACTG	MA501	ATCGTACG
WG190410-013		Skunk Microbiome 16S Analysis		MA704	ACTCACTG	MA502	ACTATCTG
WG190410-014		Skunk Microbiome 16S Analysis		MA704	ACTCACTG	MA503	TAGCGAGT
EB190410B		Skunk Microbiome 16S Analysis		MA704	ACTCACTG	MA504	CTGCGTGT
WG190412-001		Skunk Microbiome 16S Analysis		MA704	ACTCACTG	MA505	TCATCGAG
WG190412-002		Skunk Microbiome 16S Analysis		MA704	ACTCACTG	MA506	CGTGAGTG
WG190412-003		Skunk Microbiome 16S Analysis		MA704	ACTCACTG	MA507	GGATATCT
WG190412-004		Skunk Microbiome 16S Analysis		MA704	ACTCACTG	MA508	GACACCGT
WG190412-005		Skunk Microbiome 16S Analysis		MA705	TGAGTACG	MA501	ATCGTACG
EB190412		Skunk Microbiome 16S Analysis		MA705	TGAGTACG	MA502	ACTATCTG
WG190318-001		Skunk Microbiome 16S Analysis		MA705	TGAGTACG	MA503	TAGCGAGT
WG190318-002		Skunk Microbiome 16S Analysis		MA705	TGAGTACG	MA504	CTGCGTGT
WG190318-003		Skunk Microbiome 16S Analysis		MA705	TGAGTACG	MA505	TCATCGAG
WG190318-004		Skunk Microbiome 16S Analysis		MA705	TGAGTACG	MA506	CGTGAGTG
WG190318-005		Skunk Microbiome 16S Analysis		MA705	TGAGTACG	MA507	GGATATCT
EB190318		Skunk Microbiome 16S Analysis		MA705	TGAGTACG	MA508	GACACCGT
WG190320-001		Skunk Microbiome 16S Analysis		MA706	CTGCGTAG	MA501	ATCGTACG
WG190320-002		Skunk Microbiome 16S Analysis		MA706	CTGCGTAG	MA502	ACTATCTG
WG190320-003		Skunk Microbiome 16S Analysis		MA706	CTGCGTAG	MA503	TAGCGAGT
WG190320-004		Skunk Microbiome 16S Analysis		MA706	CTGCGTAG	MA504	CTGCGTGT
WG190320-005		Skunk Microbiome 16S Analysis		MA706	CTGCGTAG	MA505	TCATCGAG
WG190320-006		Skunk Microbiome 16S Analysis		MA706	CTGCGTAG	MA506	CGTGAGTG
WG190320-007		Skunk Microbiome 16S Analysis		MA706	CTGCGTAG	MA507	GGATATCT
WG190320-008		Skunk Microbiome 16S Analysis		MA706	CTGCGTAG	MA508	GACACCGT
WG190320-009		Skunk Microbiome 16S Analysis		MA707	TAGTCTCC	MA501	ATCGTACG
EB190320		Skunk Microbiome 16S Analysis		MA707	TAGTCTCC	MA502	ACTATCTG
WG190321-001		Skunk Microbiome 16S Analysis		MA707	TAGTCTCC	MA503	TAGCGAGT
WG190321-002		Skunk Microbiome 16S Analysis		MA707	TAGTCTCC	MA504	CTGCGTGT
WG190321-003		Skunk Microbiome 16S Analysis		MA707	TAGTCTCC	MA505	TCATCGAG
WG190321-004		Skunk Microbiome 16S Analysis		MA707	TAGTCTCC	MA506	CGTGAGTG
WG190321-005		Skunk Microbiome 16S Analysis		MA707	TAGTCTCC	MA507	GGATATCT
EB190321A		Skunk Microbiome 16S Analysis		MA707	TAGTCTCC	MA508	GACACCGT
WG190321-006		Skunk Microbiome 16S Analysis		MA708	CGAGCGAC	MA501	ATCGTACG
WG190321-007		Skunk Microbiome 16S Analysis		MA708	CGAGCGAC	MA502	ACTATCTG
WG190321-008		Skunk Microbiome 16S Analysis		MA708	CGAGCGAC	MA503	TAGCGAGT
WG190321-009		Skunk Microbiome 16S Analysis		MA708	CGAGCGAC	MA504	CTGCGTGT
WG190321-010		Skunk Microbiome 16S Analysis		MA708	CGAGCGAC	MA505	TCATCGAG
EB190321B		Skunk Microbiome 16S Analysis		MA708	CGAGCGAC	MA506	CGTGAGTG
WG190401-001		Skunk Microbiome 16S Analysis		MA708	CGAGCGAC	MA507	GGATATCT
WG190401-002		Skunk Microbiome 16S Analysis		MA708	CGAGCGAC	MA508	GACACCGT
WG190401-003		Skunk Microbiome 16S Analysis		MA709	ACTACGAC	MA501	ATCGTACG
WG190401-004		Skunk Microbiome 16S Analysis		MA709	ACTACGAC	MA502	ACTATCTG
WG190401-005		Skunk Microbiome 16S Analysis		MA709	ACTACGAC	MA503	TAGCGAGT
WG190401-006		Skunk Microbiome 16S Analysis		MA709	ACTACGAC	MA504	CTGCGTGT
EB190401A		Skunk Microbiome 16S Analysis		MA709	ACTACGAC	MA505	TCATCGAG
WG190401-007		Skunk Microbiome 16S Analysis		MA709	ACTACGAC	MA506	CGTGAGTG
WG190401-008		Skunk Microbiome 16S Analysis		MA709	ACTACGAC	MA507	GGATATCT
WG190401-009		Skunk Microbiome 16S Analysis		MA709	ACTACGAC	MA508	GACACCGT
WG190401-010		Skunk Microbiome 16S Analysis		MA710	GTCTGCTA	MA501	ATCGTACG
WG190401-011		Skunk Microbiome 16S Analysis		MA710	GTCTGCTA	MA502	ACTATCTG
WG190401-012		Skunk Microbiome 16S Analysis		MA710	GTCTGCTA	MA503	TAGCGAGT
EB190401B		Skunk Microbiome 16S Analysis		MA710	GTCTGCTA	MA504	CTGCGTGT
WG190403-001		Skunk Microbiome 16S Analysis		MA710	GTCTGCTA	MA505	TCATCGAG
WG190403-002		Skunk Microbiome 16S Analysis		MA710	GTCTGCTA	MA506	CGTGAGTG
WG190403-003		Skunk Microbiome 16S Analysis		MA710	GTCTGCTA	MA507	GGATATCT
WG190403-004		Skunk Microbiome 16S Analysis		MA710	GTCTGCTA	MA508	GACACCGT
EB190403A		Skunk Microbiome 16S Analysis		MA711	GTCTATGA	MA501	ATCGTACG
WG190403-005		Skunk Microbiome 16S Analysis		MA711	GTCTATGA	MA502	ACTATCTG
WG190403-006		Skunk Microbiome 16S Analysis		MA711	GTCTATGA	MA503	TAGCGAGT
WG190403-007		Skunk Microbiome 16S Analysis		MA711	GTCTATGA	MA504	CTGCGTGT
WG190403-008		Skunk Microbiome 16S Analysis		MA711	GTCTATGA	MA505	TCATCGAG
EB190403B		Skunk Microbiome 16S Analysis		MA711	GTCTATGA	MA506	CGTGAGTG
WG190403-009		Skunk Microbiome 16S Analysis		MA711	GTCTATGA	MA507	GGATATCT
WG190403-010		Skunk Microbiome 16S Analysis		MA711	GTCTATGA	MA508	GACACCGT
WG190403-011		Skunk Microbiome 16S Analysis		MA712	TATAGCGA	MA501	ATCGTACG
WG190403-012		Skunk Microbiome 16S Analysis		MA712	TATAGCGA	MA502	ACTATCTG
WG190403-013		Skunk Microbiome 16S Analysis		MA712	TATAGCGA	MA503	TAGCGAGT
WG190403-014		Skunk Microbiome 16S Analysis		MA712	TATAGCGA	MA504	CTGCGTGT
EB190403C		Skunk Microbiome 16S Analysis		MA712	TATAGCGA	MA505	TCATCGAG
Neg Control		Skunk Microbiome 16S Analysis		MA712	TATAGCGA	MA507	GGATATCT
Mock		Skunk Microbiome 16S Analysis		MA712	TATAGCGA	MA508	GACACCGT
WG180605-002		Skunk Microbiome 16S Analysis		MB701	CTCGACTT	MB501	CTACTATA
WG180613-002		Skunk Microbiome 16S Analysis		MB701	CTCGACTT	MB502	CGTTACTA
WG180613-003		Skunk Microbiome 16S Analysis		MB701	CTCGACTT	MB503	AGAGTCAC
WG180613-004		Skunk Microbiome 16S Analysis		MB701	CTCGACTT	MB504	TACGAGAC
WG180613-005		Skunk Microbiome 16S Analysis		MB701	CTCGACTT	MB505	ACGTCTCG
WG180613-006		Skunk Microbiome 16S Analysis		MB701	CTCGACTT	MB506	TCGACGAG
WG180613-007		Skunk Microbiome 16S Analysis		MB701	CTCGACTT	MB507	GATCGTGT
WG180613-008		Skunk Microbiome 16S Analysis		MB701	CTCGACTT	MB508	GTCAGATA
WG180613-009		Skunk Microbiome 16S Analysis		MB702	CGAAGTAT	MB501	CTACTATA
WG180613-010		Skunk Microbiome 16S Analysis		MB702	CGAAGTAT	MB502	CGTTACTA
WG180613-011		Skunk Microbiome 16S Analysis		MB702	CGAAGTAT	MB503	AGAGTCAC
EB 180614		Skunk Microbiome 16S Analysis		MB702	CGAAGTAT	MB504	TACGAGAC
WG180620-001		Skunk Microbiome 16S Analysis		MB702	CGAAGTAT	MB505	ACGTCTCG
WG180620-002		Skunk Microbiome 16S Analysis		MB702	CGAAGTAT	MB506	TCGACGAG
WG180620-003		Skunk Microbiome 16S Analysis		MB702	CGAAGTAT	MB507	GATCGTGT
WG180620-004		Skunk Microbiome 16S Analysis		MB702	CGAAGTAT	MB508	GTCAGATA
WG180620-005		Skunk Microbiome 16S Analysis		MB703	TAGCAGCT	MB501	CTACTATA
WG180620-006		Skunk Microbiome 16S Analysis		MB703	TAGCAGCT	MB502	CGTTACTA
WG180620-007		Skunk Microbiome 16S Analysis		MB703	TAGCAGCT	MB503	AGAGTCAC
WG180620-008		Skunk Microbiome 16S Analysis		MB703	TAGCAGCT	MB504	TACGAGAC
WG180620-009		Skunk Microbiome 16S Analysis		MB703	TAGCAGCT	MB505	ACGTCTCG
EB 180620		Skunk Microbiome 16S Analysis		MB703	TAGCAGCT	MB506	TCGACGAG
WG180626-001		Skunk Microbiome 16S Analysis		MB703	TAGCAGCT	MB507	GATCGTGT
WG180626-002		Skunk Microbiome 16S Analysis		MB703	TAGCAGCT	MB508	GTCAGATA
WG180626-003		Skunk Microbiome 16S Analysis		MB704	TCTCTATG	MB501	CTACTATA
WG180626-004		Skunk Microbiome 16S Analysis		MB704	TCTCTATG	MB502	CGTTACTA
WG180626-005		Skunk Microbiome 16S Analysis		MB704	TCTCTATG	MB503	AGAGTCAC
WG180626-006		Skunk Microbiome 16S Analysis		MB704	TCTCTATG	MB504	TACGAGAC
WG180626-007		Skunk Microbiome 16S Analysis		MB704	TCTCTATG	MB505	ACGTCTCG
EB 180626		Skunk Microbiome 16S Analysis		MB704	TCTCTATG	MB506	TCGACGAG
WG180627-001		Skunk Microbiome 16S Analysis		MB704	TCTCTATG	MB507	GATCGTGT
WG180627-002		Skunk Microbiome 16S Analysis		MB704	TCTCTATG	MB508	GTCAGATA
WG180627-003		Skunk Microbiome 16S Analysis		MB705	GATCTACG	MB501	CTACTATA
WG180627-004		Skunk Microbiome 16S Analysis		MB705	GATCTACG	MB502	CGTTACTA
WG180627-005		Skunk Microbiome 16S Analysis		MB705	GATCTACG	MB503	AGAGTCAC
WG180627-006		Skunk Microbiome 16S Analysis		MB705	GATCTACG	MB504	TACGAGAC
EB 180627		Skunk Microbiome 16S Analysis		MB705	GATCTACG	MB505	ACGTCTCG
WG180628-001		Skunk Microbiome 16S Analysis		MB705	GATCTACG	MB506	TCGACGAG
WG180628-002		Skunk Microbiome 16S Analysis		MB705	GATCTACG	MB507	GATCGTGT
WG180628-003		Skunk Microbiome 16S Analysis		MB705	GATCTACG	MB508	GTCAGATA
WG180628-004		Skunk Microbiome 16S Analysis		MB706	GTAACGAG	MB501	CTACTATA
WG180628-005		Skunk Microbiome 16S Analysis		MB706	GTAACGAG	MB502	CGTTACTA
WG180628-006		Skunk Microbiome 16S Analysis		MB706	GTAACGAG	MB503	AGAGTCAC
EB 180628		Skunk Microbiome 16S Analysis		MB706	GTAACGAG	MB504	TACGAGAC
