# Supplementary material for: Biodiversity indices and Random Forests reveal the potential for striped skunk (Mephitis mephitis) fecal microbial communities to function as a biomarker for oral rabies vaccination
Source: PLoS One. 2023 Aug 22;18(8):e0285852. doi: 10.1371/journal.pone.0285852 (PMC10443867; doi:10.1371/journal.pone.0285852)
Supplement: S2 Table — Summary data for each sample datapoint (ID) collected for the skunk microbiome study. Includes are Animal ID, animal sex, date of collection, dose of rabies virus infection, the treatment group associates with data analysis (Table 1), treatment subgroup, days post vaccination, days post infection, rabies virus neutralizing antibody (rVNA) from Kimball et al., 2019, and alpha diversity metrics based on OTUS for each individual sampling datapoint. (XLSX) [file pone.0285852.s002.xlsx]

## Sheet: S2 Table
S2 Table
Sample ID	Animal ID	Sex	Date	Dose	Treatment group	Subgroup	Days post vaccine	Days post infection	rVNA	Chao1	Shannon	Richness	InvSimpson	depth
WG190403005	027-074-109	M	2015-04-06	01:10:00	Infection only	Rinf-start	none	0	NA	34	1.83222	23.3153		42897
WG190403008	027-074-109	M	2015-04-13	01:10:00	Infection only	Rinf-infect	none	7	NA	26	1.47428	17.9478		69643
WG190412001	027-077-003	F	2015-04-06	01:10:00	Infection only	Rinf-start	none	0	NA	23	1.56657	15.1717		79920
WG190412005	027-077-003	F	2015-04-13	01:10:00	Infection only	Rinf-infect	none	7	NA	10	1.36136	9.12109		13249
WG180620001	027-078-593	M	2014-07-10	10^9.3	Vaccination	Rvax-start	0	-335	0.05	24	1.40254	16.7925		35965
WG180626002	027-078-593	M	2014-08-08	10^9.3	Vaccination	Rvax	29	-306	12.5	43.5	1.75489	20.2997		169191
WG180627003	027-078-593	M	2014-09-08	10^9.3	Vaccination	Rvax	60	-275	10	20	1.5929	13.3792		46526
WG180605002	027-078-593	M	2015-06-10	10^9.3	Vaccination	Rvax	335	0	14	34	2.18488	22.0279		107773
WG180613005	027-078-593	M	2015-06-24	10^9.3	Vaccination	Rvax-infect	349	14	13.5	35	1.65548	25.5383		57384
WG180620002	027-081-279	F	2014-07-10	10^10.2	Vaccination	Rvax-start	0	-335	0.05	38	1.26591	19.6016		153267
WG180627004	027-081-279	F	2014-09-08	10^10.2	Vaccination	Rvax	60	-275	34	26	1.54673	22.3241		33410
WG180628005	027-081-279	F	2015-06-10	10^10.2	Vaccination	Rvax	335	0	11	20	1.82212	19.1303		9385
WG180613006	027-081-279	F	2015-06-24	10^10.2	Vaccination	Rvax-infect	349	14	27.5	16	0.435676	12.0604		50118
WG190320001	027-085-013	F	2014-07-10		Sham vaccine	SHvax-start	0	-335	NA	13	1.79724	13		1013
WG190320005	027-085-013	F	2015-06-10	zero	Sham vaccine	SHvax	335	0	NA	10	1.66063	9.12525		9689
WG190320009	027-085-013	F	2015-06-24	zero	Sham vaccine	SHvax-infect	349	14	0.05	41	1.87053	31.7537		31297
WG180620004	027-091-822	F	2014-07-10	10^9.3	Vaccination	Rvax-start	0	-335	0.05	23	0.949187	15.2561		104293
WG180626004	027-091-822	F	2014-08-08	10^9.3	Vaccination	Rvax	29	-306	12.5	15	0.361116	10.2251		103943
WG180627005	027-091-822	F	2014-09-08	10^9.3	Vaccination	Rvax	60	-275	6.9	17	1.16463	13.1697		34211
WG180613007	027-091-822	F	2015-06-24	10^9.3	Vaccination	Rvax-infect	349	14	27.5	26	2.19724	19.4633		45787
WG180620006	027-256-609	M	2014-07-10	10^9.8	Vaccination	Rvax-start	0	-335	0.05	38	1.18301	21.916		131603
WG180626006	027-256-609	M	2014-08-08	10^9.8	Vaccination	Rvax	29	-306	28	28	1.39012	19.3879		26925
WG180628001	027-256-609	M	2014-09-08	10^9.8	Vaccination	Rvax	60	-275	8	19	1.0727	16.0875		53491
WG190403009	027-302-585	M	2015-04-06	0.111111	Infection only	Rinf-start	none	0	NA	27	1.83283	23.5594		24475
WG190403014	027-302-585	M	2015-04-20	0.111111	Infection only	Rinf-infect	none	14	NA	9	1.77382	8.54121		3140
WG190321001	027-309-119	M	2014-07-10		Sham vaccine	SHvax-start	0	-335	NA	29	1.44387	21.4975		48393
WG190321004	027-309-119	M	2014-09-08		Sham vaccine	SHvax	60	-275	NA	7	1.54891	6.98804		1515
WG190321005	027-309-119	M	2015-06-10	zero	Sham vaccine	SHvax	335	0	0.05	15	1.26797	10.1637		25654
WG190321010	027-309-119	M	2015-06-24	zero	Sham vaccine	SHvax-infect	349	14	0.05	11.5	1.61333	9.17112		3185
WG180620007	027-316-614	F	2014-07-10	10^10.2	Vaccination	Rvax-start	0	-335	0.05	42	1.26604	21.8888		118462
WG180626007	027-316-614	F	2014-08-08	10^10.2	Vaccination	Rvax	29	-306	131	27	1.10545	15.7824		81219
WG180628002	027-316-614	F	2014-09-08	10^10.2	Vaccination	Rvax	60	-275	149	20	1.64174	14.1028		25256
WG180613002	027-316-614	F	2015-06-10	10^10.2	Vaccination	Rvax	335	0	250	44.3333	2.15636	23.3302		78472
WG180613008	027-316-614	F	2015-06-24	10^10.2	Vaccination	Rvax-infect	349	14	180	23	0.672666	17.3761		48187
WG180620009	067-617-065	M	2014-07-10	10^9.8	Vaccination	Rvax-start	0	-335	0.05	21	1.06658	12.2963		74742
WG180627001	067-617-065	M	2014-08-08	10^9.8	Vaccination	Rvax	29	-306	0.5	10	0.711293	7.53022		64673
WG180628003	067-617-065	M	2014-09-08	10^9.8	Vaccination	Rvax	60	-275	0.9	11	1.21728	10.7132		6078
WG180613003	067-617-065	M	2015-06-10	10^9.8	Vaccination	Rvax	335	0	0.4	23	1.32245	15.5328		53070
WG180613010	067-617-065	M	2015-06-24	10^9.8	Vaccination	Rvax-infect	349	14	4.8	25	1.94084	16.4477		62471
WG180626001	067-623-076	M	2014-07-10	10^10.2	Vaccination	Rvax-start	0	-335	0.05	63	1.53305	31.0353		144426
WG180627002	067-623-076	M	2014-08-08	10^10.2	Vaccination	Rvax	29	-306	77	20	1.62352	16.3448		25689
WG180628004	067-623-076	M	2014-09-08	10^10.2	Vaccination	Rvax	60	-275	149	15	1.19951	11.7989		45580
WG180613004	067-623-076	M	2015-06-10	10^10.2	Vaccination	Rvax	335	0	67.5	52	2.67613	36.9399		50639
WG180613011	067-623-076	M	2015-06-24	10^10.2	Vaccination	Rvax-infect	349	14	60	24	1.63286	20.4163		32172
WG190318001	067-627-869	M	2015-04-06	01:10:00	Infection only	Rinf-start	none	0	NA	71	2.49282	39.8586		78688
WG190318005	067-627-869	M	2015-04-13	01:10:00	Infection only	Rinf-infect	none	7	NA	21	0.851779	16.5236		31382
WG190401007	067-629-080	F	2015-04-06	0.111111	Infection only	Rinf-start	none	0	NA	44	2.42391	31.9259		62928
WG190401012	067-629-080	F	2015-04-20	0.111111	Infection only	Rinf-infect	none	14	NA	43	2.76119	33.6832		43796
WG190410001	067-632-380	F	2014-07-10		Sham vaccine	SHvax-start	0	-335	NA	22	1.34912	15.5624		32552
WG190410003	067-632-380	F	2014-08-08		Sham vaccine	SHvax	29	-306	NA	9	0.463198	7.85438		34774
WG190410004	067-632-380	F	2014-09-08		Sham vaccine	SHvax	60	-275	NA	13	1.75744	12.2381		2050
WG190410005	067-632-380	F	2015-06-11		Sham vaccine	SHvax	336	1	NA	38	2.2068	22.8171		84742
WG190410008	067-632-380	F	2015-06-17		Sham vaccine	SHvax-infect	342	7	NA	25	1.74056	18.6282		33274
