# Supplementary material for: Biodiversity indices and Random Forests reveal the potential for striped skunk (Mephitis mephitis) fecal microbial communities to function as a biomarker for oral rabies vaccination
Source: PLoS One. 2023 Aug 22;18(8):e0285852. doi: 10.1371/journal.pone.0285852 (PMC10443867; doi:10.1371/journal.pone.0285852)
Supplement: S3 Table — Results from Shapiro-Wilks test for normality of the data across all samples. (XLSX) [file pone.0285852.s003.xlsx]

## Sheet: S3 Table
S3 Table.
Shapiro-Wilk Normality Test
	variable	statistic	p
1	Mean.depth	0.821236	0.0480805
2	No.Datapoints	0.690547	0.00176015
3	No.Genera	0.843267	0.0813595
4	No.OTUs	0.831843	0.062043
