# Supplementary material for: Biodiversity indices and Random Forests reveal the potential for striped skunk (Mephitis mephitis) fecal microbial communities to function as a biomarker for oral rabies vaccination
Source: PLoS One. 2023 Aug 22;18(8):e0285852. doi: 10.1371/journal.pone.0285852 (PMC10443867; doi:10.1371/journal.pone.0285852)
Supplement: S5 Table — Operational taxonomic units (OTUs) of bacterial 16S DNA sequences collected from striped skunk fecal samples and sequence depth for each sample data point. See S1 Table for treatment groups associated with datapoints. (XLSX) [file pone.0285852.s005.xlsx]

## Sheet: S5 Table
S5 Table
Sample datapoint	Otu0001	Otu0002	Otu0003	Otu0004	Otu0005	Otu0006	Otu0007	Otu0008	Otu0009	Otu0010	Otu0011	Otu0012	Otu0013	Otu0014	Otu0015	Otu0016	Otu0017	Otu0018	Otu0019	Otu0020	Otu0021	Otu0022	Otu0023	Otu0024	Otu0025	Otu0026	Otu0027	Otu0028	Otu0029	Otu0030	Otu0031	Otu0032	Otu0035	Otu0037	Otu0038	Otu0039	Otu0040	Otu0041	Otu0042	Otu0043	Otu0044	Otu0047	Otu0048	Otu0049	Otu0050	Otu0051	Otu0052	Otu0053	Otu0054
WG180605002	13643	0	21927	1474	5535	2292	16492	0	19138	0	16650	580	0	0	70	0	240	973	204	4608	0	0	459	0	0	106	457	0	0	0	0	7	0	0	0	0	1716	0	0	0	0	138	0	0	0	0	414	0	0
WG180613002	2407	2163	8351	5909	4881	3208	27907	0	13807	13	349	1105	0	0	0	0	781	136	1097	0	0	0	1372	0	0	0	218	0	0	0	3015	499	0	442	0	20	0	0	0	0	0	0	0	0	0	0	0	0	0
WG180613003	4865	35102	2033	1031	1573	4720	576	0	743	0	10	0	0	0	1537	0	9	0	102	0	0	0	134	0	0	9	22	0	0	9	0	0	0	0	195	0	0	0	139	0	0	0	0	0	0	0	0	0	0
WG180613004	1718	11507	2131	204	6737	279	748	0	2573	0	2032	39	0	0	39	96	293	145	7763	0	0	2259	178	0	2947	0	19	0	4	0	1527	0	0	382	38	0	10	0	14	1550	0	0	0	0	0	0	0	0	0
WG180613005	27445	37	16031	517	203	136	3115	0	840	0	3394	288	0	242	831	0	175	510	392	1290	0	0	156	0	0	343	358	0	0	0	284	38	16	0	0	0	176	0	0	0	0	0	0	0	0	0	0	0	0
WG180613006	46264	384	817	56	29	281	109	0	192	577	21	2	0	0	729	0	0	0	0	0	0	0	0	0	0	438	0	0	0	0	0	0	0	0	0	0	0	0	0	0	0	0	31	0	0	0	0	0	0
WG180613007	581	0	1227	9161	6309	8787	8051	0	4703	150	141	734	0	0	0	0	27	2142	359	0	0	0	1603	0	0	0	0	0	0	0	0	402	0	0	0	339	0	0	0	0	0	523	0	0	0	0	0	0	0
WG180613008	42008	212	1711	1243	37	707	51	0	39	246	115	552	0	0	79	0	0	1	0	114	0	0	0	0	0	458	18	0	0	0	0	182	0	0	0	30	80	0	0	0	0	0	23	0	0	0	0	0	0
WG180613010	13467	11170	1585	18278	6333	4331	148	0	4	3676	0	82	0	0	117	0	0	0	0	0	0	0	0	0	0	75	0	0	0	895	0	0	0	0	26	1429	0	0	14	0	0	0	0	0	0	434	0	0	0
WG180613011	10690	13299	1903	271	235	0	2507	0	213	0	863	199	0	0	66	30	577	432	126	24	0	0	0	0	0	52	11	0	0	0	123	0	146	87	31	0	0	0	35	0	0	0	0	0	0	0	0	0	0
WG180620001	10356	15512	7351	1056	3	219	395	0	109	94	21	166	0	0	4	0	0	0	1	0	0	0	39	0	0	92	161	0	0	0	0	35	0	0	52	0	0	0	37	0	0	0	0	0	0	0	0	0	0
WG180620002	16579	93135	119	3809	1148	31062	67	0	334	0	0	169	74	2	752	0	0	0	0	0	0	0	0	82	0	144	0	0	0	0	0	0	0	0	495	0	0	64	400	0	2219	0	0	0	0	18	0	0	0
WG180620004	4489	1545	297	72538	300	22891	33	0	32	0	0	283	0	0	0	0	0	284	0	0	0	0	0	0	0	6	0	0	0	0	0	82	0	0	0	114	0	0	0	0	0	30	0	0	0	0	0	0	0
WG180620006	12139	91190	464	12	0	0	0	0	42	0	246	0	2954	147	510	0	0	0	5	0	0	0	0	15917	0	87	0	0	0	77	0	0	33	0	608	0	0	3132	513	0	246	0	55	0	0	0	0	0	0
WG180620007	80007	11157	13181	1535	0	80	1719	0	909	312	95	1166	0	0	46	0	0	208	60	4773	0	0	0	0	0	1072	282	0	0	0	516	21	0	0	55	0	176	0	51	0	0	0	58	93	0	0	31	0	0
WG180620009	34572	32716	5417	54	0	0	0	0	0	422	39	19	0	0	226	0	0	0	0	0	0	0	0	0	0	329	136	0	0	263	0	0	0	0	177	0	0	0	112	0	0	0	27	0	0	0	0	0	0
WG180626001	7294	95487	3769	64	5	0	750	0	238	293	245	57	7	1278	1277	3143	166	1657	115	0	0	9041	10	0	7081	20	49	1478	5815	0	67	0	206	365	576	0	0	0	346	1332	0	0	65	0	0	0	0	0	0
WG180626002	29244	60710	24482	2572	620	792	14	0	47	2881	11	821	38198	2832	2189	0	0	0	0	0	0	0	0	0	0	180	701	0	0	30	0	0	0	0	291	0	0	1061	249	0	0	0	61	0	0	0	0	0	0
WG180626004	1419	639	2664	316	95	64	0	97072	0	122	0	187	0	0	0	0	0	0	0	0	0	0	0	0	0	0	48	0	0	0	0	0	0	0	0	41	0	0	0	0	0	0	0	0	0	0	0	0	0
WG180626006	6275	13641	219	43	28	0	724	0	506	0	98	12	0	4693	18	0	0	29	1	0	0	0	0	0	0	20	0	0	0	0	58	0	0	0	62	0	0	0	30	0	0	0	12	0	0	0	0	0	0
WG180626007	4592	0	57343	1145	14	564	0	11680	0	0	49	545	0	0	0	0	0	0	0	2277	0	0	0	0	0	15	1464	0	0	0	0	249	0	0	0	0	0	0	0	0	0	0	0	0	0	0	513	0	0
WG180627001	18336	45151	135	0	0	0	0	0	0	0	0	0	0	0	372	0	0	0	0	0	0	0	0	0	0	139	0	0	0	0	0	0	0	0	238	0	0	0	163	0	0	0	11	0	0	0	0	0	0
WG180627002	9558	6985	5780	647	213	536	23	0	191	420	1	347	0	0	0	0	0	0	0	0	0	0	0	0	0	50	130	0	0	0	0	131	0	0	0	333	0	0	0	0	0	0	0	0	0	0	0	0	0
WG180627003	14252	13146	12271	1039	0	0	0	0	0	3378	550	825	0	0	289	0	0	0	0	0	0	0	0	0	0	138	311	0	0	0	0	0	0	0	43	0	0	0	24	0	0	0	0	0	0	0	0	0	0
WG180627004	17639	8291	256	291	262	0	773	0	340	854	498	111	0	0	2606	0	89	35	228	0	0	0	81	0	0	127	0	0	0	0	104	108	198	104	13	0	1	0	4	0	0	0	0	0	0	0	0	10	0
WG180627005	22972	3596	4546	818	0	0	0	0	0	60	290	242	0	0	15	0	0	5	0	799	0	0	0	0	0	149	90	0	0	0	0	382	0	0	0	0	74	0	0	0	0	0	1	0	0	0	0	0	0
WG180628001	37407	451	9959	1080	103	1697	127	0	184	281	202	516	0	0	343	0	0	0	0	0	0	0	0	0	0	396	251	0	0	0	0	240	0	0	0	0	0	0	0	0	0	0	13	0	0	0	0	0	0
WG180628002	11586	2764	2959	1273	0	0	101	0	0	331	35	991	0	0	202	0	0	0	0	4637	0	0	0	0	0	93	33	0	0	0	0	65	0	0	0	0	0	0	0	0	0	0	0	0	0	0	2	0	0
WG180628003	3212	659	1810	48	14	0	0	0	0	58	0	7	0	0	108	0	0	0	0	0	0	0	0	0	0	0	3	0	0	39	0	0	0	0	0	0	0	0	0	0	0	0	0	0	0	0	0	0	0
WG180628004	28256	8474	4705	552	0	0	0	0	0	2233	0	465	0	0	141	0	0	0	0	152	0	0	0	0	0	228	121	0	0	0	0	0	0	0	13	75	0	0	7	0	0	0	0	0	0	0	0	0	0
WG180628005	4169	0	440	554	327	2082	515	0	505	4	39	0	0	63	35	0	0	46	18	0	0	0	63	0	0	0	0	31	0	0	0	0	0	120	0	0	0	0	0	0	0	139	0	0	0	0	0	2	0
WG190318001	58	0	2135	1222	5274	40	12594	0	5922	0	951	942	0	0	0	12386	20420	1737	3829	0	0	81	1931	0	1	0	16	0	242	0	0	55	546	0	0	0	15	0	0	0	0	0	0	0	1974	0	0	0	1356
WG190318005	0	25210	18	0	225	0	3208	0	844	0	44	0	0	0	0	0	0	0	303	0	0	284	0	0	163	0	0	0	106	0	37	0	0	0	116	0	0	0	75	237	0	0	0	0	0	0	0	0	0
WG190320001	443	0	0	40	0	19	8	0	15	2	0	0	0	0	0	0	0	0	0	0	0	0	0	55	0	0	0	0	0	0	0	0	0	0	0	0	0	0	0	0	22	0	0	0	0	0	6	0	0
WG190320005	3057	0	1716	1705	84	2302	0	0	0	0	220	274	0	0	0	0	0	0	0	0	0	0	0	0	0	0	0	0	0	0	0	228	0	0	0	0	0	0	0	0	0	0	0	0	0	0	0	0	0
WG190320009	4463	16989	1054	239	535	402	1092	0	587	19	157	128	84	254	166	1709	52	919	85	378	0	0	143	0	0	23	0	0	0	19	0	12	119	0	105	72	7	73	62	0	0	57	0	0	0	0	0	629	0
WG190321001	17369	22282	1170	67	58	12	341	0	0	0	320	52	0	0	3328	0	0	0	5	0	0	0	0	452	0	121	0	0	0	0	0	0	0	0	158	0	0	0	143	0	714	0	0	0	0	0	0	0	0
WG190321004	464	0	342	179	379	0	0	0	0	0	0	67	0	0	0	0	0	0	0	0	0	0	0	0	0	0	0	0	0	0	0	14	0	0	0	0	0	0	0	0	0	0	0	0	0	0	0	0	0
WG190321005	961	0	0	1013	2388	4492	15553	0	895	0	0	51	0	0	0	0	0	0	3	0	0	0	109	0	0	0	0	0	0	0	0	0	0	0	0	54	0	0	0	0	0	0	0	0	0	0	0	0	0
WG190321010	99	0	103	911	853	876	151	0	76	0	0	0	0	0	0	0	0	0	0	0	0	0	24	0	0	0	0	0	0	0	0	0	0	0	0	0	0	0	0	0	0	0	0	0	0	0	0	0	0
WG190401007	14887	0	8045	1840	262	0	6316	0	1381	761	3481	1479	0	958	182	4894	854	716	553	584	12457	0	532	0	0	115	182	0	0	0	122	156	412	73	0	211	87	0	0	0	0	0	0	0	0	0	40	0	0
WG190401012	9927	0	2255	1185	1562	821	2033	0	2425	133	832	348	0	0	0	2039	575	2109	1699	13	6912	0	771	0	2613	44	18	1315	0	0	301	274	1427	89	0	11	0	0	0	646	0	0	0	0	0	0	0	0	52
WG190403005	8238	0	19703	357	211	52	2617	0	875	287	790	252	0	0	33	0	534	4003	149	3009	0	0	92	0	0	26	424	0	0	0	0	0	0	0	0	0	539	0	0	0	0	0	0	0	0	0	121	0	0
WG190403008	42747	0	3469	7408	5355	1997	3902	0	1317	376	194	1175	0	0	229	0	0	191	50	0	0	0	242	0	0	500	42	0	0	0	23	73	0	29	0	0	0	0	0	0	0	0	17	0	12	0	0	0	0
WG190403009	11489	0	5195	640	155	0	1464	0	555	162	681	397	0	0	44	0	160	1945	128	0	0	0	282	0	0	87	80	0	0	41	45	132	152	0	0	0	0	0	0	0	0	0	0	0	0	0	0	0	87
WG190403014	1000	0	420	111	616	580	116	0	78	0	0	0	0	0	0	0	0	0	0	0	0	0	0	0	0	0	0	0	0	129	0	0	0	0	0	0	0	0	0	0	0	0	0	0	0	0	0	0	0
WG190410001	7050	18759	1459	275	49	2196	118	0	119	0	0	281	0	1697	134	0	0	0	0	31	0	0	0	0	0	15	0	0	0	0	0	0	0	0	87	0	0	0	56	0	0	0	0	0	0	0	0	0	0
WG190410003	3115	30730	142	0	0	0	0	0	0	0	29	0	0	0	341	0	0	0	0	0	0	0	0	0	0	11	0	0	0	0	0	0	0	0	151	0	0	0	124	0	0	0	0	0	0	0	0	0	0
WG190410004	983	254	95	169	0	34	0	0	0	0	0	0	0	0	139	0	0	0	0	0	0	0	0	0	0	0	0	0	0	0	0	0	0	0	0	0	0	0	0	0	0	0	0	0	0	0	0	0	0
WG190410005	5343	957	10730	19032	14281	11288	3261	0	1729	10037	190	5600	0	153	0	0	68	4	70	0	0	0	115	0	0	22	296	0	0	0	2	407	9	0	0	0	0	0	0	0	0	0	0	0	0	11	0	0	0
WG190410008	1234	0	1077	2425	16985	3062	1389	0	630	3810	0	1878	0	0	0	0	0	36	19	0	0	0	55	0	0	0	0	0	0	0	0	44	0	0	0	122	0	0	0	0	0	0	0	0	0	72	0	0	0
WG190412001	5780	0	231	3172	40951	15417	5813	0	1545	5161	0	737	0	0	0	0	183	0	84	0	0	0	285	0	0	26	0	0	0	0	0	0	0	0	0	0	0	0	0	0	0	0	0	0	0	81	0	0	0
WG190412005	652	0	213	1724	7687	1731	832	0	130	169	0	6	0	0	0	0	0	0	0	0	0	0	0	0	0	0	0	0	0	0	0	0	0	0	0	0	0	0	0	0	0	0	0	0	0	0	0	0	0
[truncated: 164 more columns]
