# Supplementary material for: Biodiversity indices and Random Forests reveal the potential for striped skunk (Mephitis mephitis) fecal microbial communities to function as a biomarker for oral rabies vaccination
Source: PLoS One. 2023 Aug 22;18(8):e0285852. doi: 10.1371/journal.pone.0285852 (PMC10443867; doi:10.1371/journal.pone.0285852)
Supplement: S7 Table — Volatile organic compounds (VOC) identified in striped skunk fecal samples and their code used in Fig 6. Table was adapted from Kimball et al., (2019). (XLSX) [file pone.0285852.s007.xlsx]

## Sheet: S7 table
S7 Table
VOC	Code
Isoflurane	A
4-hydroxy-butyric acid	B
methyl isobutyl ketone	C
toluene	D
ethyl butyrate	E
Hexanal	F
4-heptanone	G
p-xylene	H
m-xylene	I
o-xylene	J
1-Pentanol (or 3-me-1-butanol)	K
ethyl hexanoate	L
2-pentylfuran	M
6-methyl-3-heptanone or 3-octanone	N
2-octanone	O
ethylurea?	P
octanal	Q
4-nonanone	R
1-hexanol	S
Nonanal	T
2-butoxy ethanol	U
unknown A	V
2-octenal or 1-hepten-4-ol	W
1-octen-3-ol	X
tetramethyl pyrazine	Y
2-ethylhexyl acrylate	Z
2-ethyl-1-hexanol	AA
propionic acid	BB
6-undecanone	CC
benzaldehyde	DD
isobutyric acid	EE
butyric acid	FF
isovaleric acid	GG
2-butyl-2-octenal	HH
Unknown B (terpene)	II
hexanoic acid	JJ
Carvone (standard)	KK
Ethanol, 2-2-(butoxyethoxy)	LL
Isocaproic acid	MM
Isopropyl adipate	NN
propanoic acid, 2-methyl-1-(1,1-dimethylethyl)-2-methyl-1,3-propanediyl ester	OO
o-cresol	PP
propanoic acid, 2-methyl-2,2-dimethyl-1-(2-hydroxy-1-methylethyl)propyl ester	QQ
phenylethyl alcohol	RR
2-ethylhexanoic acid	SS
Quinoline	TT
Quinoline, 2-methyl	UU
Phenol	VV
g-nonalactone	WW
p-cresol	XX
Nanonoic acid	YY
Indole	ZZ
